# Supplementary material for: Hydrogel co-loading SO2 prodrug and FeGA nanoparticles for enhancing chemodynamic therapy by photothermal-triggered SO2 gas therapy
Source: Front Bioeng Biotechnol. 2022 Sep 29;10:1024089. doi: 10.3389/fbioe.2022.1024089 (PMC9557173; doi:10.3389/fbioe.2022.1024089)
Supplement: Supplementary file 2 [file DataSheet1.ZIP]

Archive with 5 entries (5 files):
- data.xls
- organ HE.zip
- SEM.tif
- TEM.tif
- tumor HE.zip
