# Supplementary material for: Hydrogel co-loading SO2 prodrug and FeGA nanoparticles for enhancing chemodynamic therapy by photothermal-triggered SO2 gas therapy
Source: Front Bioeng Biotechnol. 2022 Sep 29;10:1024089. doi: 10.3389/fbioe.2022.1024089 (PMC9557173; doi:10.3389/fbioe.2022.1024089)
Supplement: Supplementary file 2 [file DataSheet1.ZIP › data.xls]

## Sheet: Figure1C
Hydrodynamic
Time(Days)	Diameter(nm)
1	4.8	5	4.75
3	4.06	4.06	4.27
7	4.37	4.45	4.26

## Sheet: Figure 1F
Power-dependent temperature curve
Time(s)	0 W/cm2	0.2 W/cm2	0.5 W/cm2	0.8 W/cm2	1.0 W/cm2
0	27.7	27.6	27.6	27.8	27.8
30	27.7	28	30.5	34.1	37.2
60	27.8	28.1	34.2	39.6	44.1
90	27.7	28.6	37.5	44.2	51.4
120	27.7	29.2	39.8	49.7	56.7
150	27.7	29.8	41.7	53.9	61.9
180	27.7	30.3	42.4	55.7	63.5
210	27.7	30.4	43.6	57.7	64.4
240	27.6	30.7	44.2	58.8	65.7
270	27.7	31.1	44.7	59.2	66.2
300	27.7	31.3	45.5	60.3	67.3

## Sheet: Figure 1E
Concentration-dependent temperature curve
Time(s)	0µg/mL	50µg/mL	100µg/mL	200µg/mL
0	27.8	27.7	27.3	27.9
30	27.8	29.1	30.5	33.4
60	27.9	31.1	34.2	38.1
90	28.1	32.6	37.5	41.5
120	28.3	34.7	39.8	44.9
150	28.2	36.2	41.7	47.2
180	28.4	36.7	42.4	49.4
210	28.5	37.1	43.6	49.8
240	28.7	37.9	44.2	50.6
270	29	38.3	44.7	51.3
300	29.2	38.8	45.5	51.9

## Sheet: Figure1D
UV-Vis absorption spectrum
wavelength(nm)	Absorbance
300	4
310	3.6621
320	3.436
330	3.1181
340	2.8097
350	2.6541
360	2.5668
370	2.4914
380	2.4215
390	2.3432
400	2.25
410	2.1317
420	1.9979
430	1.8683
440	1.7591
450	1.6653
460	1.5996
470	1.5479
480	1.5065
490	1.4791
500	1.4517
510	1.4341
520	1.4215
530	1.413
540	1.4053
550	1.3977
560	1.3922
570	1.3864
580	1.3816
590	1.3753
600	1.3664
610	1.3583
620	1.3483
630	1.3375
640	1.3249
650	1.3105
660	1.2968
670	1.2817
680	1.2628
690	1.2393
700	1.2173
710	1.1933
720	1.1669
730	1.1419
740	1.118
750	1.0915
760	1.0641
770	1.0331
780	0.9973
790	0.9637
800	0.9319
810	0.897
820	0.8673
830	0.8454
840	0.8191
850	0.7882
860	0.7552
870	0.7242
880	0.699
890	0.6702
900	0.646

## Sheet: Figure2A
The release curve of SO2
Time(Hours)	PH=5.5			PH=5.5+NIR			PH=7.4			PH=7.4+NIR
0.5	0.8	1.27	1.23	11.6	6.58	7.92	0.89	0.77	1.04	2.22	1	2.18
1	1.71	1.66	2.03	16.63	14.99	16.68	1.84	2.21	2.26	2.82	2.85	4.53
2	2.14	2	2.17	33.27	25.2	26.72	2.62	2.49	2.99	7.29	7.54	8.87
4	2.58	2.74	2.79	39.72	39.65	35.53	2.61	3.05	3.04	11.06	11.13	9.9
8	3.07	3.56	3.87	48.31	49.72	50.78	2.82	3.13	3.05	15.72	13.84	9.74
12	4.3	4.23	4.37	57.78	54.7	60.02	2.9	4.02	4.19	15.61	14.61	15.98
16	4.79	4.85	4.47	65.22	62.59	61.79	3.66	4.04	4.91	19.85	16.47	15.27
24	5.66	5.65	4.59	70.19	61.31	68.61	5.11	4.89	4.4	20.03	19.54	16.53

## Sheet: Figure2C
Laser irradiation curve
Time(min)	FBH+NIR			FBH
0	0	0	0	0	0	0
10	0	0	0	0.42	0.6	0.48
12	27.18	27.06	28.86	1.34	1.29	1.28
22	28.6	28.87	27.73	1.64	1.4	1.76
24	46.84	51.21	50.75	2.47	2.45	2.27
34	51.28	47.53	52.08	2.98	3.42	3.21
36	74.1	79.03	77.57	4.07	4.06	3.57
46	79.92	74.84	76.84	4.78	4.61	4.72
48	92.41	93.23	94.26	5.24	5.28	5.38
58	94.91	92.78	97.02	6.79	6.22	6.78

## Sheet: Figure2B
Heating curve
Time(s)	Temperature
0	27.75
30	30.74
60	32.53
90	35.07
120	36.81
150	38.55
180	39.91
210	40.94
240	41.84
270	42.59
300	43.2
330	42.73
360	43.43
390	44.09
420	44.66
450	45.03
480	45.17
510	45.45
540	45.69
570	45.88
600	42.97
630	41.88
660	39.72
690	38.03
720	37.14
750	36.38
780	35.54
810	34.41
840	34.13
870	33.14
900	32.44
930	31.4
960	30.32
990	29.57
1020	29.19
1050	28.86
1080	28.3
1110	27.97
1140	27.92
1170	27.78
1200	27.7
1230	32.78
1260	34.05
1290	35.27
1320	36.54
1350	38.18
1380	39.26
1410	40.11
1440	40.81
1470	41.42
1500	42.08
1530	42.79
1560	43.45
1590	44.06
1620	44.57
1650	44.9
1680	45.18
1710	45.42
1740	45.56
1770	45.7
1800	43.84
1830	41.51
1860	39.4
1890	37.95
1920	37.15
1950	35.93
1980	35.36
2010	34.42
2040	33.67
2070	32.64
2100	31.74
2130	31.23
2160	30.57
2190	29.91
2220	29.35
2250	28.92
2280	28.59
2310	28.31
2340	28.08
2370	27.94
2400	27.75
2430	27.85
2460	31.28
2490	33.58
2520	36.03
2550	37.86
2580	38.99
2610	40.07
2640	41.05
2670	41.85
2700	42.51
2730	43.12
2760	43.64
2790	44.2
2820	44.53
2850	44.86
2880	45.1
2910	45.28
2940	45.52
2970	45.8
3000	45.99
3030	46.37
3060	41.9
3090	39.27
3120	38.09
3150	36.87
3180	35.46
3210	34.29
3240	33.25
3270	32.27
3300	31.61
3330	31.09
3360	30.24
3390	29.59
3420	29.07
3450	28.69
3480	28.41
3510	28.18
3540	28.04
3570	27.94
3600	27.75
3630	27.6
3660	30.94
3690	32.96
3720	35.26
3750	37.33
3780	39.02
3810	40.1
3840	40.95
3870	41.56
3900	42.12
3930	42.69
3960	43.11
3990	43.58
4020	43.96
4050	44.29
4080	44.57
4110	44.8
4140	44.99
4170	45.13
4200	45.23
4230	43.37
4260	40.04
4290	38.6
4320	37.24
4350	36.39
4380	35.31
4410	34.51
4440	33.99
4470	33.24
4500	32.58
4530	32.02
4560	31.45
4590	30.84
4620	30.23
4650	29.67
4680	29.15
4710	28.78
4740	28.49
4770	28.16
4800	27.88

## Sheet: Figure3A
Tumor volume
Time(Days)	PBS						NIR						FBH						FH+NIR						FBH+NIR
0	228	210.34	211.66	194.8	183.45		213.75	190.3	191.77	215.86	207.42		208.57	212.48	198.74	194.51	192.6		214.94	197.97	197.2	220.14	206.3		203.61	201.02	214.18	207.02	206.51
2	262.35	232.27	262.21	179.92	182.2		247.88	206.31	295.52	246.92	196.07		217.13	225.71	226.31	212.07	200.63		181.8	203.09	173.85	192	168.41		187.51	151.62	167.16	179.66	185.5
4	253.98	227.54	304.73	283.71	223.23		305.69	287.35	261.61	283.34	236.16		218.73	262.9	255.24	237.64	264.14		159.78	155.04	185.01	140.2	176.37		154.13	129.9	147.2	161.59	169.48
6	218.74	302.44	256.33	366.03	345.56		395.14	253.16	405.42	272.02	403.86		236.91	247.37	258.24	311.54	312.89		178.78	181.8	190.17	194.01	189.9		122.51	131.37	123.24	164.33	153.35
8	379.43	379.48	402.04	414.73	342.07		344.51	409.43	457.15	436.12	439.85		326.28	314.22	345.39	323.37	313.54		230.1	238.69	227.46	177.02	203.23		129.54	103.65	113.1	104.77	136.38
10	394.64	463.59	558.94	557.86	533.67		579.23	502.02	523.14	609.72	579.69		380.25	378.79	387.2	387.91	362.05		255.75	292.39	268.24	258.65	272.37		109.48	115.67	113.71	105.83	117.16
12	710.99	544.29	574.03	687.85	600.94		619.83	634.67	744.15	651.71	637.09		455.72	408.38	449.01	426.87	451.97		313.14	280.21	313.64	278.43	325.53		91.04	96.81	83.12	103.41	93.32
14	696.64	666.14	760.02	792	782.6		710.87	770.33	772.43	699.73	780.29		518.29	527.89	551.13	538.8	550.28		356.28	326.92	301.91	313.18	311.61		88.38	90.78	94.37	92.43	75.94
16	848.79	803.51	806.16	836.48	829.86		814.12	811.26	795.21	802.94	817.82		605.08	595.37	637.41	593.02	647.47		365.09	392.97	387.48	392.19	344.97		85.99	75.13	70.49	71.79	93.35

## Sheet: Figure3B
Tumor weight
PBS						NIR						FBH						FH+NIR						FBH+NIR
0.92	0.89	0.86	0.77	0.86		0.87	0.88	0.87	0.83	0.8		0.69	0.57	0.64	0.69	0.66		0.38	0.37	0.35	0.42	0.38		0.06	0.07	0.11	0.1	0.07

## Sheet: Figure3C
Body weight
Time(Days)	PBS					NIR					FBH					FH+NIR					FBH+NIR
0	20.13	20.34	20.39	20.23	20.46	19.45	19.54	20.05	20.21	19.55	20.6	20.62	20.65	20.45	20.33	20.45	20.55	20.19	20.48	20.48	19.97	20.23	20.22	20.15	19.93
2	20.41	20.38	20.66	20.7	20.54	19.98	19.93	19.9	20.1	20.19	20.43	20.57	20.79	20.84	20.82	20.63	20.62	20.64	20.78	20.73	20.02	20.23	20.09	20.1	20.26
4	20.65	20.68	20.48	20.62	20.67	20.04	20.58	19.97	20.03	20.57	20.7	21.06	20.54	20.84	20.66	20.54	20.59	21.01	20.89	20.66	20.12	20.43	20.3	20.06	20.34
6	20.97	20.62	21.01	20.95	20.7	20.56	19.84	20.27	20.37	20.51	20.84	20.84	20.99	20.53	20.75	20.99	20.8	20.65	20.93	20.73	20.2	20.34	20.41	20.36	20.24
8	20.69	21.09	20.8	20.82	21	20.63	20.49	20.5	20.01	20.72	20.8	21.21	20.81	20.89	20.64	20.78	20.83	20.94	20.9	20.85	20.42	20.7	20.28	20.97	20.43
10	21.25	20.76	20.72	20.91	21.01	20.09	21.05	20.92	20.8	20.34	21.26	20.3	21.34	20.83	21.17	20.94	20.79	21.01	21.12	20.69	20.6	20.84	20.61	20.72	20.83
12	20.85	20.88	21.15	21.14	21.04	20.54	20.75	20.63	20.82	20.66	21.67	21.03	20.73	21.43	20.89	20.7	20.93	21.15	21.09	21.08	20.83	21.1	21.09	20.89	20.89
14	21.01	21.5	21.07	21.26	21.16	21.09	20.87	20.62	20.61	20.86	21.05	21.63	21.1	21.41	21.31	21.14	21.04	20.92	21.12	21.28	20.77	20.89	21.2	21.29	20.85
16	21.19	21.54	21.53	21.19	21.25	21.15	21.4	21.3	20.78	21.12	21.74	21.27	21.51	21.63	20.95	21.17	21.56	21.29	21.43	21.3	21.38	21.22	21.15	21.47	21.13
